# Supplementary material for: Factors influencing the acute pentylenetetrazole‐induced seizure paradigm and a literature review
Source: Ann Clin Transl Neurol. 2021 Jun 8;8(7):1388–97. doi: 10.1002/acn3.51375 (PMC8283168; doi:10.1002/acn3.51375)
Supplement: Supplementary file 2 — Table S3. Full literature review separated by route of PTZ administration. [file ACN3-8-1388-s001.xlsx]

## Sheet: Supp Tbl 3 Full Lit Review
Table S3: Full literature review by route of administration
Route of Administration	Age1	Background	Sex	Isolation	Dose	GTCS	Other Sz 2	Death	Sz Features 3	Sz Scoring 4	EEG	Threshold 5	Other	Unclear	Citation
Intraperitoneal	Pup	C57BL/6J	Uns.	Group	40 & 90 mg/kg	+	-	-	-	-	-	-	-	-	Rigas, et al., Front Synaptic Neurosci (2018)
		CD-1	Uns.	Uns.	50 & 100 mg/kg	-	-	-	-	+	-	-	+	-	Parker, et al., Exp Neurol (2016)
	Juvenile	Albino	M	Uns.	60 mg/kg	-	-	-	+	+	-	-	-	-	Cinar, et al., Med Sci Monit Basic Res (2013)
	Young, uns.	CD-1	M	Group	60 mg/kg	+	-	+	-	+	-	-	-	-	Mahendran, et al., J Recept Sig Transd (2018)
	Young adult	BALB/c	M	Uns.	61.96 mg/kg	-	-	-	-	-	-	+	-	-	De Caro, et al., Sci Rep (2019)
		C57BL/6	F	Group	50 & 80 mg/kg	-	-	-	+	+	-	-	-	-	Kopeikina, et al., Prog Neurobiol (2020)
			M	Group	45 mg/kg	-	-	-	+	-	+	-	-	-	Drexel, et al., Epilepsia (2018)
					50 mg/kg	-	-	-	-	+	-	-	-	-	Ruskin, et al., PLoS One (2013)
				Uns.	50 mg/kg	-	+	+	-	-	+	-	-	-	Manville, et al., J Pharmacol Exp Ther (2020)
			Uns.	Uns.	60 mg/kg	-	-	-	-	+	-	-	-	-	Huang, et al., Nanoscale (2018)
		C57BL/6J	M	Group	80 mg/kg	+	+	-	-	+	-	-	-	-	Guo, et al., Br J Pharmacol (2015)
				Uns.	45 mg/kg	-	-	-	-	+	+	-	-	-	Tomonoh, et al., PLoS One (2014)
					60 mg/kg	-	-	-	-	+	-	-	-	-	Huang, et al., J Neuroinflammation (2018)
			Uns.	Uns.	75 mg/kg	-	-	+	-	-	-	-	-	-	Zhang, et al., Epilepsia (2016)
		C57BL/6N	M+F	Uns.	60 mg/kg	-	-	+	+	+	-	-	-	-	Quraishi, et al., Sci Rep (2020)
		KunMing	M	Single	60 mg/kg	-	-	-	+	+	+	-	-	-	Chen, et al., Br J Pharmacol (2011)
		Mixed	M	Group	40-70 mg/kg	+	+	-	+	+	+	-	-	-	Fejgin, et al., Biol Psychiatry (2014)
		Uns.	M	Uns.	85 mg/kg	-	-	-	-	+	-	-	-	-	Yamamura, et al., Br J Pharmacol (2013)
	Mature adult	C57BL/6SJL	F	Group	40 mg/kg	-	-	-	-	+	-	-	-	-	Bezzina, et al., Front Aging Neurosci (2015)
		C57BL/6	M	Single	50 mg/kg	-	+	+	-	+	-	-	-	-	Bolkvadze, et al., Epilepsy Behav (2016)
		C57BL/6J	M	Single	75 mg/kg	-	-	-	-	-	-	-	-	+	Shmakova, et al., Eur J Neurosci (2019)
			M+F	Group	60 mg/kg	-	-	-	+	-	-	-	-	-	Reyes-Marin, et al., Brain Res (2017)
				Uns.	50 mg/kg	-	+	+	+	-	+	-	-	-	Warner, et al., Epilepsy Res (2019)
		Uns.	M	Uns.	50 mg/kg	+	-	-	+	-	-	-	-	-	Sánchez-Elexpuru, et al., Neuroreport (2017)
					55 mg/kg	+	-	+	+	-	-	-	-	-	Huang, et al., Epilespia (2017)
	Adult, uns.	Albino	M	Uns.	105 mg/kg	-	+	-	-	-	-	-	-	-	Jayaraman, et al., J Pharm Pharmacol (2010)
		C57BL/6	M	Uns.	30, 55, & 75 mg/kg	-	-	-	+	-	-	-	-	-	Liu, et al., Phytomedicine (2018)
		C57BL/6S	M	Single	50 mg/kg	-	-	-	+	+	+	-	-	-	Bolkvadze and Pitkänen, J Neurotrauma (2012)
		CD-1	F	Uns.	60 mg/kg	-	-	-	-	-	-	-	+	-	Esmekaya, et al., J Chem Neuroanat (2016)
			M	Uns.	70 mg/kg	-	+	-	-	-	-	-	-	-	Ngoupaye, et al., Epilepsy Behav (2013)
		Mixed	M+F	Uns.	50 mg/kg	-	+	-	+	-	-	-	-	-	Kyyriäinen, et al., Epilespy Res (2019)
		Uns.	Uns.	Uns.	55 & 80 mg/kg	-	-	-	-	+	-	-	-	-	Cao, et al., Cell Physiol Biochem (2015)
		NMRI	M	Group	85 mg/kg	-	-	-	+	-	-	-	-	-	Aghamiri, et al., Clin Transl Sci (2020)
				Uns.	60 mg/kg	+	-	-	-	-	-	-	-	-	Gavzan, et al., Neurosci Lett (2018)
	Multiple ages	C57BL/6J	M	Group	10-80 mg/kg	-	-	-	-	+	-	-	-	-	Van Erum, et al., Epilepsy Behav (2019)
						-	-	-	-	+	+	-	-	-	Van Erum, et al., Neuroscience (2020)
	Uns.	C57BL/6	M	Single	30 mg/kg	-	-	-	+	+	-	-	-	-	Mukherjee, et al., Front Neurol (2013)
			Uns.	Uns.	50 mg/kg	-	-	-	-	+	-	-	-	-	Menten-Dedoyart, et al., PLoS One (2016)
		C57BL/6J	Uns.	Single	40 mg/kg	-	+	-	-	-	-	-	-	-	Dhamne, et al., Mol Autism (2017)
					75 mg/kg	+	-	+	-	+	-	-	-	-	Zhang, et al., Neurobiol Dis (2018)
				Group	40 mg/kg	-	-	-	+	-	+	+	-	-	Lee, et al., Front Mol Neurosci (2018)
				Uns.	75 mg/kg	-	-	+	-	-	-	-	-	-	Zhang, et al., Epilepsy Behav (2017)
		CD-1	F	Single	85 mg/kg	-	+	-	-	+	-	-	-	-	Aguiar, et al., Epilepsy Behav (2012)
			M	Group	65 mg/kg	+	-	+	-	-	-	-	-	-	Citraro, et al., Molecules (2016)
				Uns.	60 mg/kg	+	-	+	-	+	-	+	-	-	Pires, et al., Chem Biol Interact (2015)
					75 mg/kg	+	-	+	-	-	-	-	-	-	Mishra, et al., Channels (2015)
					85 mg/kg	+	-	+	+	-	-	-	-	-	de Sousa Lima, et al., Epilepsy Behav (2012)
		ddY	M	Group	100 mg/kg	-	+	-	-	-	-	-	-	-	Hasebe, et al., Eur J Pharmacol (2010)
		Mixed	M+F	Uns.	40 mg/kg	-	-	-	+	-	+	-	-	-	Yuskaitis, et al., Neurobiol Dis (2018)
		Uns.	Uns.	Single	40 mg/kg	-	-	-	-	-	-	-	+	+	Witsch, et al., Neurobiol Dis (2015)
					50 mg/kg	+	-	-	+	-	-	-	-	-	Sánchez-Elexpuru, et al., Epilepsia (2017)
				Uns.	30 mg/kg	-	-	-	-	+	-	-	-	-	Cheng, et al., Acta Neuropathol Commun (2020)
		NMRI	M	Group	89 mg/kg	-	+	-	-	-	-	-	-	-	Tomaciello, et al., Neurosci Lett (2016)
Route of Administration	Age1	Background	Sex	Housing	Dose	GTCS	Other Sz 2	Death	Sz Features 3	Sz Scoring 4	EEG	Threshold 5	Other	Unclear	Citation
Intravenous	Young adult	C57BL/6	M	Single	7.5 mg/mL at 150 µL/min	-	-	-	+	-	-	+	-	-	Orellana-Paucar, et al., Epilepsy Behav (2012)
				Uns.	7.5 mg/mL at 150 µL/min	-	-	-	-	-	-	+	-	-	Buenafe, et al., ACS Chem Neurosci (2013)
						-	-	-	+	-	-	+	-	-	Copmans, et al., Neurochem Int (2018)
						-	-	-	+	-	-	+	-	-	Orellana-Paucar, et al., PLoS One (2013)
	Mature adult	C57BL/6J	M	Uns.	1% PTZ at 0.2 mL/min	-	+	-	-	-	-	-	-	-	Zhao, et al., Biol Pharm Bull (2016)
		C57BL/6N	M	Group	10 mg/mL at 100 µL/min	-	-	-	-	-	-	+	-	-	Auer, et al., Neuropharmacology (2019)
					10 mg/mL at uns. rate	+	-	-	-	-	-	+	-	-	Zangrandi, et al., Br J Pharmacol (2016)
	Adult, uns.	CD-1	M	Uns.	10 mg/mL at 150 µL/min	-	-	-	-	-	-	+	-	-	Carrasco-Pozo, et al., J Neurochem (2015)
						-	-	-	-	-	-	+	-	-	Shaikh, et al., Neurosci Lett (2013)
						-	-	-	+	-	-	+	-	-	Thomas, et al., Epilepsy Res (2012)
		CF-1 Albino	M	Uns.	10 mg/mL at 150 µL/min	-	-	-	+	-	-	+	-	-	Willis, et al., Neurobiol Dis (2010)
		NMRI	M	Group	0.5% PTZ at 0.5 mL/min	-	-	-	-	-	-	+	-	-	Aghamiri, et al., Clin Transl Sci (2020)
				Uns.	10 mg/mL at 100 µL/min	-	-	-	-	-	-	+	-	-	Gavzan, et al., Neurosci Lett (2018)
	Uns.	Albino	M	Uns.	0.5% PTZ at 1 mL/min	-	-	-	+	-	-	+	-	-	Hosseini-Zare, et al., Eur J Pharmacol (2011)
		C57BL/6	M	Group	7.5 mg/mL at 150 µL/min	-	-	-	+	+	-	-	-	-	Loyens, et al., Brain Res (2012)
		CD-1	M	Uns.	1% PTZ at 0.2 mL/min	-	-	-	-	-	-	+	-	-	Fichna, et al., Prog Neuropsychopharmacol Biol Psychiatry (2013)
						-	-	-	-	-	-	+	-	-	Nieoczym, et al., Neurochem Res (2019)
					10 mg/mL at 0.05 mL/min	-	-	-	-	-	-	+	-	-	Gasior, et al., Epilepsia (2010)
		ICR	M	Group	10 mg/mL at 0.005 mL/s	-	-	-	-	-	-	+	-	-	Todorov, et al., Drug Dev Res (2019)
		NMRI	F	Group	1% PTZ at 0.3 mL/min	-	+	-	-	-	-	+	-	-	Töllner, et al., Epilepsy Behav (2016)
			M	Group	0.5% at 1 mL/min	-	-	-	-	-	-	+	-	-	Amini-Khoei, et al., Can J Physiol Pharm (2018)
						-	-	-	-	-	-	+	-	-	Amini-Khoel, et al., Eur J Pharma (2015)
					0.5% PTZ at 0.5 mL/min	-	-	-	-	-	-	+	-	-	Moezi, et al., Epilepsy Behav (2011)
						-	-	-	-	-	-	+	-	-	Moezi, et al., Neuropharmacology (2013)
					7.5 mg/mL at 150 µL/min	-	-	-	-	-	-	+	-	-	Schallier, et al., Nutr Neurosci (2013)
						-	-	-	+	-	-	+	-	-	Vermoesen, et al., Epilepsy Behav (2011)
				Uns.	0.5% PTZ at 1 mL/min	-	-	-	-	-	-	+	-	-	Payandemehr, et al., Epilepsy Res (2012)
Subcutaneous	Young adult	C57BL/6	M	Uns.	90 mg/kg	+	-	+	-	-	-	-	+	-	Nicolazzo, et al., Clin Exp Pharmacol Physiol (2010)
		C57BL/6J	M+F	Uns.	60-90 mg/kg	+	-		+	-	-	+	-	-	Brault, et al., PLoS One (2011)
			Uns.	Uns.	100 mg/kg	-	-	-	+	-	-	-	-	-	Li, et al., Pharmacol Res Perspect (2017)
	Mature adult	C57BL/6	M	Group	60 mg/kg	-	-	-	-	+	-	-	-	-	Hill-Yardin, et al., Neurosci Lett (2015)
		CD-1	M	Uns.	40 mg/kg	-	-	-	-	+	-	-	-	-	Leonetti, et al., Amino Acids (2019)
	Adult, uns.	CD-1	M	Group	100 mg/kg	+	-	+	-	-	-	-	-	-	Andres-Mach, et al., Prog Neuropsychopharmacol Biol Psychiatry (2012)
						+	+	-	+	-	-	-	-	-	Łączkowski, et al., J Enzyme Inhib Med Chem (2016)
					50-100 mg/kg	+	-	-	-	+	-	-	-	-	Luszczki, et al., Prog Neuropsychopharmacol Biol Psychiatry (2011)
		FVB/N	M	Single	50 mg/kg	-	-	-	+	-	-	+	-	-	Bodda, et al., Am J Clin Patho (2013)
	Uns.	BALB/e	M	Group	85 mg/kg	-	+	+	-	-	-	-	-	-	Ma, et al., Chem Biol Drug Des (2016)
		C57BL/6J	M	Uns.	85 mg/kg	-	-	-	+	-	-	-	-	-	Wong, et al., Front Pharmacol (2016)
		CD-1	M	Group	100 mg/kg	-	-	-	+	-	-	-	-	-	Sałat, et al., Pharmacol Rep (2015)
					80 mg/kg	-	+	-	-	-	-	-	-	-	Zolkowska, et al., Psychopharmacology (2014)
				Uns.	50-110 mg/kg	-	+	-	-	-	-	+	-	-	Popławska, et al., Pharma Rep (2015)
		CF-1 Albino	M	Uns.	85 mg/kg	-	+	-	-	-	-	-	-	-	Shekh-Ahmad, et al., Epilepsia (2014)
		ICR	M	Group	65 mg/kg	-	-	-	+	-	-	-	-	-	Daanaa, et al., J Ethnopharmacol (2018)
				Uns.	90 mg/kg	-	+	-	-	-	-	-	-	-	Yang, et al., Pharmacol Biochem Behav (2013)
		KunMing	Uns.	Group	85 mg/kg	-	-	-	-	-	-	-	-	+	Song, et al., Molecules (2018)
		Uns.	Uns.	Uns.	85 mg/kg	-	+	-	-	-	-	-	-	-	Rahn, et al., Neuroscience (2014)
Abbreviations: Unspecified (Uns.), Generalized Tonic-Clonic Seizure (GTCS), Seizure (Sz), Electroencephalogram (EEG)
1 Pup: 0-3 weeks, Juvenile: 3-6 weeks, Young adult: 6-12 weeks, Mature adult: 3-6 months
2 e.g. tonic seizures and myoclonic jerking
3 i.e. latency, duration, or frequency
4 e.g. Racine or other behavioral scoring
5 i.e. a mathematical calculation of seizure threshold
